# Supplementary material for: The two-component system CpxA/CpxR is critical for full virulence in Actinobacillus pleuropneumoniae
Source: Front Microbiol. 2022 Oct 5;13:1029426. doi: 10.3389/fmicb.2022.1029426 (PMC9615922; doi:10.3389/fmicb.2022.1029426)
Supplement: Supplementary file 1 [file Data_Sheet_1.ZIP]

Archive with 41 entries (26 files):
- original data/original data-figure-1/
- original data/original data-figure-1/figure-1A/
- original data/original data-figure-1/figure-1A/qRT-PCR-cpxDCBA original data.xlsx
- original data/original data-figure-1/figure-1A/qRT-PCR-cpxDCBA.pzfx
- original data/original data-figure-1/FIGURE-1B/
- original data/original data-figure-1/FIGURE-1B/c-cpxar.tif
- original data/original data-figure-1/FIGURE-1B/cpxAR.tif
- original data/original data-figure-1/FIGURE-1B/WT.tif
- original data/original data-figure-2/
- original data/original data-figure-2/figure-2A/
- original data/original data-figure-2/figure-2A/cpxDCBA operon.ai
- original data/original data-figure-2/figure-2A/cpxDCBA operon.tif
- original data/original data-figure-2/figure-2B/
- original data/original data-figure-2/figure-2B/CPS export system.ai
- original data/original data-figure-2/figure-2B/CPS export system.tif
- original data/original data-figure-2/figure-2C/
- original data/original data-figure-2/figure-2C/cps2A-cpxD.tif
- original data/original data-figure-2/figure-2C/cpxBA.tif
- original data/original data-figure-2/figure-2C/cpxCB.tif
- original data/original data-figure-2/figure-2C/cpxDC.tif
- original data/original data-figure-3/
- original data/original data-figure-3/figure-3A/
- original data/original data-figure-3/figure-3A/EMSA-cpxD.tif
- original data/original data-figure-3/figure-3A/EMSA-rpoD.tif
- original data/original data-figure-3/figure-3A/EMSA-rpoE.tif
- original data/original data-figure-3/figure-3B/
- original data/original data-figure-3/figure-3B/DNaseI footprinting.tif
- original data/original data-figure-4/
- original data/original data-figure-4/figure-4A/
- original data/original data-figure-4/figure-4A/Survival curve.pzfx
- original data/original data-figure-4/figure-4B/
- original data/original data-figure-4/figure-4B/Tissue bacterial load.pzfx
- original data/original data-figure-4/figure-4C/
- original data/original data-figure-4/figure-4C/C-cpxAR.jpg
- original data/original data-figure-4/figure-4C/C-cpxD.jpg
- original data/original data-figure-4/figure-4C/cpxAR.jpg
- original data/original data-figure-4/figure-4C/cpxD.jpg
- original data/original data-figure-4/figure-4C/WT.jpg
- original data/original data-figure-5/
- original data/original data-figure-5/─ú╩╜═╝-1.ppt
- original data/original data-figure-5/─ú╩╜═╝-1.tif
