# Supplementary material for: The two-component system CpxA/CpxR is critical for full virulence in Actinobacillus pleuropneumoniae
Source: Front Microbiol. 2022 Oct 5;13:1029426. doi: 10.3389/fmicb.2022.1029426 (PMC9615922; doi:10.3389/fmicb.2022.1029426)
Supplement: Supplementary file 1 [file Data_Sheet_1.ZIP › original data/original data-figure-1/figure-1A/qRT-PCR-cpxDCBA original data.xlsx]

## Sheet: 0
	Well	Fluor	Target	Content	Sample	Cq	SQ
	A05	SYBR		Unkn	16SRNA	7.60592
	B05	SYBR		Unkn	16SRNA	7.41188
	C05	SYBR		Unkn	16SRNA	8.3468
	D05	SYBR		Unkn	16SRNA	8.27732						CPXD	CPXC	CPXB	CPXA	16SRNA
	E05	SYBR		Unkn	16SRNA	8.48153					WT	21.2853	22.6856	22.0585	22.444	7.60592
	F05	SYBR		Unkn	16SRNA	8.17357						21.1381	22.5213	21.9683	23.5338	7.41188
	G05	SYBR		Unkn	16SRNA	8.11647						21.3306	22.4453	22.1523	22.4133	8.3468
	H05	SYBR		Unkn	16SRNA	8.31865						21.2769	23.1294	22.1863	22.5723	8.27732
	A04	SYBR		Unkn	CPXA	22.444					cpxAR	24.4349	25.01	23.8631	24.0564	8.48153
	B04	SYBR		Unkn	CPXA	23.5338						24.4666	24.8771	23.8195	24.4786	8.17357
	C04	SYBR		Unkn	CPXA	22.4133						24.5004	24.8513	23.8962	24.2468	8.11647
	D04	SYBR		Unkn	CPXA	22.5723						24.5362	24.9887	23.6378	24.2106	8.31865
	E04	SYBR		Unkn	CPXA	24.0564
	F04	SYBR		Unkn	CPXA	24.4786
	G04	SYBR		Unkn	CPXA	24.2468
	H04	SYBR		Unkn	CPXA	24.2106
	A03	SYBR		Unkn	CPXB	22.0585						WT				cpxAR
	B03	SYBR		Unkn	CPXB	21.9683					cpxD	21.2853	21.1381	21.3306	21.2769	24.4349	24.4666	24.5004	24.5362
	C03	SYBR		Unkn	CPXB	22.1523						13.6794	13.7262	12.9838	12.9996	15.9534	16.293	16.384	16.2175
	D03	SYBR		Unkn	CPXB	22.1863					13.35	-0.329407	-0.37624	0.366186	0.350381	-2.60338	-2.94299	-3.03395	-2.86755
	E03	SYBR		Unkn	CPXB	23.8631						0.795864	0.770443	1.28894	1.2749	0.164553	0.130039	0.122093	0.13702
	F03	SYBR		Unkn	CPXB	23.8195					cpxC	22.6856	22.5213	22.4453	23.1294	25.01	24.8771	24.8513	24.9887
	G03	SYBR		Unkn	CPXB	23.8962						15.0797	15.1094	14.0985	14.8521	16.5285	16.7035	16.7348	16.6701
	H03	SYBR		Unkn	CPXB	23.6378					14.79	-0.289659	-0.319437	0.691531	-0.0620566	-1.73848	-1.91349	-1.94478	-1.8801
	A02	SYBR		Unkn	CPXC	22.6856						0.818095	0.801383	1.615	0.957898	0.299686	0.26545	0.259754	0.271665
	B02	SYBR		Unkn	CPXC	22.5213					cpxB	22.0585	21.9683	22.1523	22.1863	23.8631	23.8195	23.8962	23.6378
	C02	SYBR		Unkn	CPXC	22.4453						14.4526	14.5564	13.8055	13.909	15.3816	15.6459	15.7797	15.3191
	D02	SYBR		Unkn	CPXC	23.1294					14.18	-0.272605	-0.376428	0.374523	0.271013	-1.20159	-1.46592	-1.5997	-1.13911
	E02	SYBR		Unkn	CPXC	25.01						0.827824	0.770343	1.29641	1.20666	0.434797	0.362004	0.329945	0.45404
	F02	SYBR		Unkn	CPXC	24.8771					cpxA	22.444	23.5338	22.4133	22.5723	24.0564	24.4786	24.2468	24.2106
	G02	SYBR		Unkn	CPXC	24.8513						14.8381	16.1219	14.0665	14.295	15.5748	16.305	16.1303	15.892
	H02	SYBR		Unkn	CPXC	24.9887					14.83	-0.00808526	-1.2919	0.763487	0.535012	-0.744829	-1.47503	-1.30032	-1.06198
	A01	SYBR		Unkn	CPXD	21.2853						0.994411	0.408414	1.69759	1.44895	0.596739	0.359725	0.406035	0.478974
	B01	SYBR		Unkn	CPXD	21.1381					16SRNA	7.60592	7.41188	8.3468	8.27732	8.48153	8.17357	8.11647	8.31865
	C01	SYBR		Unkn	CPXD	21.3306
	D01	SYBR		Unkn	CPXD	21.2769
	E01	SYBR		Unkn	CPXD	24.4349
	F01	SYBR		Unkn	CPXD	24.4666
	G01	SYBR		Unkn	CPXD	24.5004
	H01	SYBR		Unkn	CPXD	24.5362

## Sheet: Run Information
File Name	cpxDCBA-10.26.pcrd
Created By User	admin
Notes
ID
Run Started	10/26/2021 07:31:32 UTC
Run Ended	10/26/2021 09:55:10 UTC
Sample Vol	20
Lid Temp	105
Protocol File Name	PrimePCR.prcl
Plate Setup File Name	cpxDCBA.pltd
Base Serial Number	CT042452
Optical Head Serial Number	785BR21551
CFX Maestro Version	4.1.2433.1219.
